# Supplementary material for: The Effect of Developmental Pleiotropy on the Evolution of Insect Immune Genes
Source: Genome Biol Evol. 2023 Mar 13;15(3):evad044. doi: 10.1093/gbe/evad044 (PMC10063218; doi:10.1093/gbe/evad044)
Supplement: evad044_Supplementary_Data [file evad044_supplementary_data.zip]

Archive with 3 entries (3 files):
- 17Jan2023_Supplemental_File_2_clean.docx
- List of Supplemental Tables and Figures.docx
- 17Jan2023_Supplemental_File_1.xlsx
